# Supplementary material for: 1,4-Bis(pyridin-3-ylmeth­oxy)benzene
Source: Acta Crystallogr Sect E Struct Rep Online. 2009 Sep 12;65(Pt 10):o2457. doi: 10.1107/S1600536809036265 (PMC2970419; doi:10.1107/S1600536809036265)
Supplement: Supplementary file 2 [file e-65-o2457-Isup2.hkl]

# 
# h,k,l, Fc-squared, Fo-squared, sigma(Fo-squared) and status flag 
# 
data_I
_shelx_title ' ly1 in P2(1)/c' 
_shelx_refln_list_code          4 
_shelx_F_calc_maximum      139.61 
_exptl_crystal_F_000       308.00 
_reflns_d_resolution_high  0.7700 
 
loop_ 
 _symmetry_equiv_pos_as_xyz 
 'x, y, z' 
 '-x, y+1/2, -z+1/2' 
 '-x, -y, -z' 
 'x, -y-1/2, z-1/2' 
 
_cell_length_a     6.8520 
_cell_length_b     5.6875 
_cell_length_c    18.8606 
_cell_angle_alpha  90.000 
_cell_angle_beta   90.597 
_cell_angle_gamma  90.000 
 
_shelx_F_squared_multiplier     1.000 
 
loop_ 
 _refln_index_h 
 _refln_index_k 
 _refln_index_l 
 _refln_F_squared_calc 
 _refln_F_squared_meas 
 _refln_F_squared_sigma 
 _refln_observed_status 
   2   0   0     1691.67     1573.37     23.07 o 
   3   0   0      164.78      193.27      4.03 o 
   4   0   0      106.38      104.71      3.32 o 
   5   0   0       64.37       60.82      2.31 o 
   6   0   0      181.20      172.38      4.34 o 
   7   0   0       21.01       23.76      2.35 o 
   8   0   0        9.83       13.95      2.05 o 
   1   1   0     1141.90     1078.65      8.22 o 
   2   1   0      258.43      260.33      2.19 o 
   3   1   0       60.87       62.04      0.99 o 
   4   1   0       75.43       72.03      1.16 o 
   5   1   0      311.90      300.41      3.34 o 
   6   1   0       83.21       76.67      1.60 o 
   7   1   0       19.11       20.32      1.71 o 
   8   1   0       10.22       10.61      1.28 o 
   0   2   0     1154.39     1119.41     22.23 o 
   1   2   0      131.38      120.95      1.24 o 
   2   2   0       54.29       60.86      0.77 o 
   3   2   0     1006.82     1071.77      9.13 o 
   4   2   0       27.59       29.79      1.96 o 
   5   2   0       31.95       26.99      2.16 o 
   6   2   0      108.53      108.53      2.66 o 
   7   2   0        0.81        0.32      0.82 o 
   8   2   0        1.19        2.34      1.17 o 
   1   3   0       14.08       15.94      0.55 o 
   2   3   0        0.03       -0.19      0.48 o 
   3   3   0      156.93      159.21      1.56 o 
   4   3   0        4.90        5.91      0.71 o 
   5   3   0        0.34        1.19      0.67 o 
   6   3   0       11.81       12.77      1.99 o 
   7   3   0        0.82       -0.06      0.82 o 
   8   3   0       57.04       65.10      2.24 o 
   0   4   0       73.30       86.64      3.23 o 
   1   4   0        0.13       -0.21      0.38 o 
   2   4   0       52.20       52.06      1.00 o 
   3   4   0        7.52        8.73      0.68 o 
   4   4   0        0.47        0.88      0.59 o 
   5   4   0        2.57        3.11      0.76 o 
   6   4   0        1.02        0.91      0.85 o 
   7   4   0        0.30        0.73      1.04 o 
   1   5   0        3.91        4.12      0.63 o 
   2   5   0       20.59       21.83      0.92 o 
   3   5   0       14.56       14.21      0.94 o 
   4   5   0        7.80        7.75      0.87 o 
   5   5   0        0.65        0.28      0.94 o 
   6   5   0        1.83        2.61      1.06 o 
   0   6   0        3.50        3.84      0.88 o 
   1   6   0        1.06        1.10      0.67 o 
   2   6   0        1.88        1.57      0.85 o 
   3   6   0        8.75        8.19      0.92 o 
   4   6   0        0.52        0.16      0.71 o 
   5   6   0        5.32        5.10      2.33 o 
   1   7   0        0.54        0.29      0.72 o 
   2   7   0        0.29       -1.22      1.55 o 
  -8   1   1        4.20        5.35      1.23 o 
  -7   1   1        1.71        1.54      0.92 o 
  -6   1   1       85.45       87.11      2.22 o 
  -5   1   1       29.41       29.08      1.37 o 
  -4   1   1      394.41      404.57      3.71 o 
  -3   1   1        1.31        2.25      0.41 o 
  -2   1   1        0.20        1.00      0.30 o 
  -1   1   1     3676.31     3942.71     41.02 o 
   0   1   1        0.07        0.53      0.17 o 
   1   1   1       10.04        9.91      0.35 o 
   2   1   1      464.10      446.89      3.87 o 
   3   1   1       99.21      103.34      1.41 o 
   4   1   1       14.36       12.87      1.04 o 
   5   1   1      121.53      102.03      2.00 o 
   6   1   1       26.63       29.27      2.02 o 
   7   1   1        8.97        7.77      1.12 o 
   8   1   1       42.34       42.08      2.51 o 
  -8   2   1        0.00        0.04      0.91 o 
  -7   2   1        3.78        3.22      1.08 o 
  -6   2   1       49.75       46.27      1.38 o 
  -5   2   1      225.69      209.95      2.88 o 
  -4   2   1      167.39      160.99      1.98 o 
  -3   2   1        4.53        4.07      0.37 o 
  -2   2   1        2.54        1.07      0.29 o 
  -1   2   1      405.94      413.37      3.38 o 
   0   2   1       14.78       12.55      1.06 o 
   1   2   1        0.91        0.55      0.36 o 
   2   2   1       81.71       82.05      0.90 o 
   3   2   1        7.50        8.32      0.58 o 
   4   2   1       91.58       82.75      1.32 o 
   5   2   1        0.17        0.38      0.58 o 
   6   2   1        4.75        4.61      0.93 o 
   7   2   1        0.31        1.24      0.90 o 
   8   2   1        7.87        8.44      1.47 o 
  -8   3   1        6.49        8.86      1.39 o 
  -7   3   1       29.99       32.22      1.57 o 
  -6   3   1      214.14      213.15      2.84 o 
  -5   3   1       18.08       18.88      1.21 o 
  -4   3   1       34.57       34.64      0.99 o 
  -3   3   1        1.78        2.56      0.46 o 
  -2   3   1       64.10       65.16      1.23 o 
  -1   3   1      610.29      675.72      5.87 o 
   0   3   1       67.86       81.73      1.33 o 
   1   3   1       56.99       59.92      1.54 o 
   2   3   1      320.85      345.66      3.11 o 
   3   3   1       46.02       46.42      0.83 o 
   4   3   1       25.09       26.66      0.92 o 
   5   3   1      161.00      161.23      3.05 o 
   6   3   1       34.10       33.15      1.66 o 
   7   3   1       36.01       30.98      2.23 o 
   8   3   1        7.19        7.39      1.28 o 
  -7   4   1       36.23       38.55      2.10 o 
  -6   4   1       44.96       41.39      1.37 o 
  -5   4   1        1.24        1.81      0.75 o 
  -4   4   1       16.09       15.59      0.92 o 
  -3   4   1       14.62       14.00      0.88 o 
  -2   4   1       92.50       90.14      2.43 o 
  -1   4   1      116.62      123.77      2.11 o 
   0   4   1        0.12        0.59      0.50 o 
   1   4   1        0.00        0.20      0.38 o 
   2   4   1        0.33        0.77      0.55 o 
   3   4   1        0.16        0.41      0.54 o 
   4   4   1       27.29       29.91      1.03 o 
   5   4   1       90.87       84.43      3.01 o 
   6   4   1        1.41        2.10      0.89 o 
   7   4   1        6.20        4.39      1.16 o 
  -6   5   1        0.10       -0.03      0.87 o 
  -5   5   1       11.98       12.64      1.28 o 
  -4   5   1        1.01        0.60      0.68 o 
  -3   5   1       94.17       96.37      1.82 o 
  -2   5   1        2.14        1.80      0.54 o 
  -1   5   1       70.00       73.98      1.43 o 
   0   5   1        0.31        0.19      0.56 o 
   1   5   1      162.92      168.39      2.25 o 
   2   5   1       67.96       75.61      2.07 o 
   3   5   1      224.53      224.61      5.71 o 
   4   5   1       20.69       21.16      1.66 o 
   5   5   1       56.82       57.54      3.00 o 
   6   5   1        5.28        3.53      1.59 o 
  -5   6   1        0.42        1.57      1.34 o 
  -4   6   1        0.76        1.64      0.64 o 
  -3   6   1        2.64        2.60      0.74 o 
  -2   6   1        1.54        1.85      0.72 o 
  -1   6   1       17.50       15.95      0.85 o 
   0   6   1        0.30        0.08      0.50 o 
   1   6   1       48.76       49.02      1.46 o 
   2   6   1      153.23      148.24      2.74 o 
   3   6   1        2.93        2.62      0.85 o 
   4   6   1        7.70        5.59      0.99 o 
   5   6   1        3.86        4.65      1.24 o 
  -2   7   1        5.92        3.81      1.87 o 
  -1   7   1        5.34        2.84      1.16 o 
   0   7   1        5.22        3.64      1.07 o 
   1   7   1        0.33        0.14      0.97 o 
   2   7   1        0.10        1.54      1.04 o 
  -8   0   2      131.59      132.71      4.44 o 
  -7   0   2       86.62       81.88      2.94 o 
  -6   0   2       44.44       44.88      1.70 o 
  -5   0   2      241.08      254.44      4.31 o 
  -4   0   2      351.94      315.38     12.64 o 
  -3   0   2        1.62        1.33      0.56 o 
  -2   0   2      104.90      101.27      2.24 o 
  -1   0   2      376.68      337.85      3.41 o 
   1   0   2     1771.48     1725.11     25.22 o 
   2   0   2      124.00      123.29      1.96 o 
   3   0   2     1671.87     1680.31     26.72 o 
   4   0   2     1368.74     1302.57    165.14 o 
   5   0   2      152.06      139.94      3.52 o 
   6   0   2      989.18      921.13     19.81 o 
   7   0   2       81.88       75.74      2.85 o 
   8   0   2       26.62       27.95      2.09 o 
  -8   1   2        5.13        3.30      1.72 o 
  -7   1   2       31.67       32.68      1.36 o 
  -6   1   2      261.23      247.57      3.20 o 
  -5   1   2       37.51       43.15      1.23 o 
  -4   1   2        4.78        8.42      1.15 o 
  -3   1   2      456.62      461.46      4.78 o 
  -2   1   2      685.96      665.89      5.02 o 
  -1   1   2      984.13      983.85      7.91 o 
   0   1   2     1540.05     1583.77     38.46 o 
   1   1   2      428.32      418.41      2.81 o 
   2   1   2      748.14      706.13      6.51 o 
   3   1   2      206.49      210.88      2.26 o 
   4   1   2       17.19       17.19      0.77 o 
   5   1   2      206.32      198.30      2.40 o 
   6   1   2        3.87        2.02      0.78 o 
   7   1   2        0.30        0.05      0.92 o 
   8   1   2       17.64       23.23      1.53 o 
  -8   2   2        2.17        2.29      1.70 o 
  -7   2   2       31.80       32.28      1.87 o 
  -6   2   2       44.29       39.08      2.26 o 
  -5   2   2      388.25      377.33      4.28 o 
  -4   2   2       20.34       23.04      0.76 o 
  -3   2   2       88.73       89.27      1.14 o 
  -2   2   2      246.03      251.51      2.02 o 
  -1   2   2       17.85       16.82      0.47 o 
   0   2   2       15.96       16.87      0.64 o 
   1   2   2      351.73      327.41      2.69 o 
   2   2   2      116.16      132.97      1.24 o 
   3   2   2      225.88      241.16      2.29 o 
   4   2   2      149.71      140.72      2.17 o 
   5   2   2       14.00       13.71      1.05 o 
   6   2   2      241.30      233.02      3.11 o 
   7   2   2        8.07        8.95      1.23 o 
   8   2   2        1.86        3.74      1.24 o 
  -8   3   2        0.07        0.33      0.98 o 
  -7   3   2        1.68        2.34      1.00 o 
  -6   3   2       16.49       15.94      1.11 o 
  -5   3   2       86.64       88.49      1.78 o 
  -4   3   2       35.31       34.51      1.22 o 
  -3   3   2       93.38       94.66      1.21 o 
  -2   3   2       73.52       58.93      1.06 o 
  -1   3   2       53.86       53.13      1.26 o 
   0   3   2       22.47       25.92      2.69 o 
   1   3   2      212.79      223.49      2.28 o 
   2   3   2       21.01       23.04      0.69 o 
   3   3   2       94.28       96.15      1.19 o 
   4   3   2      162.65      152.67      2.01 o 
   5   3   2       26.51       24.01      1.59 o 
   6   3   2       13.23       13.73      1.03 o 
   7   3   2       14.61       11.46      1.38 o 
   8   3   2        8.14        6.80      2.06 o 
  -7   4   2       23.94       24.94      1.81 o 
  -6   4   2        0.11       -0.17      0.69 o 
  -5   4   2        3.94        3.96      0.82 o 
  -4   4   2       19.92       19.09      1.28 o 
  -3   4   2      125.68      120.18      1.82 o 
  -2   4   2        0.55        0.52      0.43 o 
  -1   4   2       49.29       52.44      0.91 o 
   0   4   2       58.14       62.15      1.07 o 
   1   4   2        0.24        0.77      0.38 o 
   2   4   2       24.62       25.21      0.87 o 
   3   4   2       41.22       43.06      0.97 o 
   4   4   2       66.59       65.86      1.41 o 
   5   4   2       15.73       16.04      1.10 o 
   6   4   2       43.75       42.81      1.64 o 
   7   4   2        3.07        1.81      1.05 o 
  -6   5   2        0.28        0.85      1.05 o 
  -5   5   2        0.14        1.49      0.74 o 
  -4   5   2        3.62        3.11      0.87 o 
  -3   5   2       27.26       28.80      1.46 o 
  -2   5   2      115.77      111.86      2.80 o 
  -1   5   2       11.96       11.88      1.22 o 
   0   5   2       19.11       19.77      1.11 o 
   1   5   2      138.94      145.39      2.54 o 
   2   5   2        1.40        1.34      0.61 o 
   3   5   2        0.32        0.20      0.64 o 
   4   5   2        8.74       10.28      1.26 o 
   5   5   2        6.51        6.57      1.15 o 
   6   5   2        0.01       -0.51      0.98 o 
  -5   6   2        9.88        7.23      1.80 o 
  -4   6   2        1.38        1.45      1.34 o 
  -3   6   2       17.96       16.55      0.88 o 
  -2   6   2       36.32       37.12      1.38 o 
  -1   6   2       29.92       29.55      0.90 o 
   0   6   2       30.51       29.63      1.27 o 
   1   6   2        4.34        2.90      1.07 o 
   2   6   2       36.20       34.62      1.27 o 
   3   6   2       18.86       22.18      1.07 o 
   4   6   2        2.88        3.46      0.87 o 
   5   6   2        1.08        1.35      1.13 o 
  -2   7   2       27.75       11.83      4.30 o 
  -1   7   2        0.00        2.51      1.27 o 
   0   7   2        2.26        1.63      0.92 o 
   1   7   2        3.07        1.18      0.94 o 
   2   7   2        1.71        2.17      1.27 o 
  -8   1   3        7.03        6.64      1.22 o 
  -7   1   3        0.00        0.62      0.84 o 
  -6   1   3      118.40      119.78      2.55 o 
  -5   1   3        0.05        0.61      0.64 o 
  -4   1   3        1.21        0.24      0.47 o 
  -3   1   3      150.87      165.78      1.60 o 
  -2   1   3      497.73      445.20      3.34 o 
  -1   1   3      523.25      482.95      5.11 o 
   0   1   3     8825.88     8302.22    248.97 o 
   1   1   3      284.14      256.15      2.03 o 
   2   1   3        5.85        3.11      0.52 o 
   3   1   3     1108.58     1196.61     12.94 o 
   4   1   3        8.94        9.00      0.74 o 
   5   1   3       73.28       68.59      1.76 o 
   6   1   3       66.65       71.35      1.86 o 
   7   1   3        3.31        3.54      1.14 o 
   8   1   3        1.04        1.93      1.42 o 
  -8   2   3        0.25        0.59      0.89 o 
  -7   2   3        0.25        0.43      0.73 o 
  -6   2   3       11.01        8.93      1.05 o 
  -5   2   3      210.05      198.09      2.82 o 
  -4   2   3        8.69        9.02      0.63 o 
  -3   2   3        1.03        1.75      0.32 o 
  -2   2   3       12.80       16.53      1.09 o 
  -1   2   3      145.41      132.26      0.96 o 
   0   2   3      717.38      741.73      9.27 o 
   1   2   3      179.85      176.93      1.90 o 
   2   2   3      155.08      156.55      1.51 o 
   3   2   3       14.94       18.84      0.93 o 
   4   2   3        6.30        8.20      0.73 o 
   5   2   3       21.41       23.98      1.44 o 
   6   2   3       51.54       47.86      1.51 o 
   7   2   3        0.44        0.86      1.01 o 
   8   2   3        3.53        5.67      1.29 o 
  -8   3   3        2.38        4.10      1.37 o 
  -7   3   3       14.62       12.28      1.96 o 
  -6   3   3       52.13       47.86      1.75 o 
  -5   3   3        7.48        8.17      0.98 o 
  -4   3   3        0.14        0.30      0.50 o 
  -3   3   3      251.74      261.84      2.38 o 
  -2   3   3      132.37      120.13      1.43 o 
  -1   3   3        0.00        0.08      0.29 o 
   0   3   3      811.18      856.83     14.78 o 
   1   3   3       26.65       29.15      0.77 o 
   2   3   3       59.65       60.88      0.92 o 
   3   3   3        0.50        2.23      0.49 o 
   4   3   3       20.85       19.97      1.27 o 
   5   3   3      382.92      357.58      4.70 o 
   6   3   3       13.16       19.70      2.11 o 
   7   3   3        1.17        0.44      0.86 o 
   8   3   3        0.34       -1.07      1.07 o 
  -7   4   3        0.40       -0.07      0.86 o 
  -6   4   3        1.72        2.83      0.77 o 
  -5   4   3        0.05        0.51      0.58 o 
  -4   4   3       23.67       21.74      1.40 o 
  -3   4   3      155.13      165.66      3.14 o 
  -2   4   3        0.56        0.84      0.37 o 
  -1   4   3       47.36       46.20      0.97 o 
   0   4   3      459.52      477.53      5.25 o 
   1   4   3        3.43        3.82      0.45 o 
   2   4   3        3.14        3.42      0.65 o 
   3   4   3        0.44        0.51      0.64 o 
   4   4   3        3.74        2.79      0.71 o 
   5   4   3        3.87        3.14      0.77 o 
   6   4   3       10.04        9.68      1.24 o 
   7   4   3        0.03        0.52      1.06 o 
  -6   5   3       46.58       49.99      2.58 o 
  -5   5   3        0.32        0.46      0.74 o 
  -4   5   3       60.97       54.29      1.77 o 
  -3   5   3        4.39        6.00      0.56 o 
  -2   5   3       16.41       18.92      1.76 o 
  -1   5   3        1.82        0.99      0.52 o 
   0   5   3       17.47       18.17      0.89 o 
   1   5   3        0.22       -0.50      0.64 o 
   2   5   3       49.58       54.57      1.59 o 
   3   5   3       70.25       70.63      1.61 o 
   4   5   3        8.49        7.91      1.30 o 
   5   5   3       23.07       23.33      1.48 o 
   6   5   3        8.58       11.86      2.41 o 
  -5   6   3        0.04       -0.27      1.27 o 
  -4   6   3        1.93        3.18      1.59 o 
  -3   6   3      104.70      108.88      5.26 o 
  -2   6   3       18.42       18.43      1.40 o 
  -1   6   3        0.37       -0.07      0.58 o 
   0   6   3        6.99        8.93      1.36 o 
   1   6   3        2.25        1.63      0.70 o 
   2   6   3        0.90        1.58      0.66 o 
   3   6   3        2.56        3.65      0.97 o 
   4   6   3        6.50        1.94      0.98 o 
   5   6   3        2.47        2.05      1.42 o 
  -2   7   3        4.13        4.66      2.33 o 
  -1   7   3        0.31        0.41      1.20 o 
   0   7   3       16.21       16.57      2.79 o 
   1   7   3        2.03        2.94      1.06 o 
   2   7   3        0.20        0.25      0.89 o 
  -8   0   4        3.24        4.80      1.57 o 
  -7   0   4        7.68        7.05      1.49 o 
  -6   0   4        1.47        1.55      0.94 o 
  -5   0   4        7.04        6.96      0.94 o 
  -4   0   4      160.35      176.90      2.41 o 
  -3   0   4      465.87      471.01      5.36 o 
  -2   0   4     1066.41     1102.24     12.62 o 
  -1   0   4    19492.14    19718.29    417.00 o 
   0   0   4       10.40       15.96      0.55 o 
   1   0   4      446.64      413.29      5.51 o 
   2   0   4       20.76       25.54      1.43 o 
   3   0   4       12.93        9.71      0.89 o 
   4   0   4       13.72       14.60      1.34 o 
   5   0   4      563.36      506.11     12.19 o 
   6   0   4      144.50      162.72      3.80 o 
   7   0   4       12.45        6.73      1.65 o 
   8   0   4        9.59        5.56      1.90 o 
  -8   1   4        5.80        5.93      1.06 o 
  -7   1   4        0.98        1.69      0.93 o 
  -6   1   4      295.26      280.38      3.68 o 
  -5   1   4       38.53       30.67      1.38 o 
  -4   1   4       16.26       14.68      1.02 o 
  -3   1   4       81.34       80.11      1.26 o 
  -2   1   4      734.10      704.37      5.32 o 
  -1   1   4     5521.11     5607.04     88.29 o 
   0   1   4     1276.74     1347.86     39.45 o 
   1   1   4      261.90      256.59      2.04 o 
   2   1   4       12.85       14.11      0.71 o 
   3   1   4      747.15      769.57      7.71 o 
   4   1   4        2.47        1.78      0.76 o 
   5   1   4      240.43      228.26      3.07 o 
   6   1   4       97.60       95.21      1.84 o 
   7   1   4        1.41        1.03      0.98 o 
   8   1   4       19.00       19.52      1.75 o 
  -8   2   4        1.55        2.50      1.23 o 
  -7   2   4       19.67       22.19      2.58 o 
  -6   2   4        0.26        0.87      0.71 o 
  -5   2   4       22.47       24.01      1.20 o 
  -4   2   4      114.13      118.36      1.45 o 
  -3   2   4        4.21        3.79      0.42 o 
  -2   2   4      224.23      225.95      2.19 o 
  -1   2   4       75.29       78.45      1.21 o 
   0   2   4        0.27        0.36      0.16 o 
   1   2   4      761.41      793.66      7.53 o 
   2   2   4     1320.98     1354.70     12.85 o 
   3   2   4      191.62      177.05      1.82 o 
   4   2   4       80.50       75.47      1.42 o 
   5   2   4       95.85       94.38      1.69 o 
   6   2   4        0.01        0.15      0.73 o 
   7   2   4        1.11        1.04      0.94 o 
   8   2   4       63.44       77.67      2.39 o 
  -8   3   4        6.92        8.07      2.11 o 
  -7   3   4       49.90       51.00      1.79 o 
  -6   3   4        3.84        5.16      1.12 o 
  -5   3   4       21.78       22.17      2.11 o 
  -4   3   4       63.53       68.77      1.39 o 
  -3   3   4      161.15      155.46      1.74 o 
  -2   3   4       92.12       96.62      1.95 o 
  -1   3   4       64.69       81.85      2.02 o 
   0   3   4        6.90        9.59      0.48 o 
   1   3   4        8.76        8.11      0.60 o 
   2   3   4       21.49       22.66      0.90 o 
   3   3   4       58.69       61.68      1.16 o 
   4   3   4      107.16       99.00      1.92 o 
   5   3   4       63.48       58.72      1.51 o 
   6   3   4        2.79        3.11      0.87 o 
   7   3   4        9.28       13.03      1.53 o 
  -7   4   4        2.86        1.42      0.98 o 
  -6   4   4        3.99        3.06      0.73 o 
  -5   4   4        4.14        4.10      0.66 o 
  -4   4   4        3.32        2.26      0.58 o 
  -3   4   4      107.67      106.32      1.83 o 
  -2   4   4        5.13        6.55      0.87 o 
  -1   4   4       11.66       16.76      1.09 o 
   0   4   4       15.47       15.97      0.70 o 
   1   4   4       51.83       51.63      2.06 o 
   2   4   4       34.85       36.15      1.09 o 
   3   4   4       48.71       47.10      0.99 o 
   4   4   4        6.81        8.36      0.98 o 
   5   4   4        2.00        1.58      0.84 o 
   6   4   4        0.60        0.19      0.82 o 
   7   4   4        8.98       10.19      1.27 o 
  -6   5   4        0.00       -0.12      1.46 o 
  -5   5   4        1.49        0.66      1.05 o 
  -4   5   4        0.56        1.13      0.46 o 
  -3   5   4        0.00        0.08      0.40 o 
  -2   5   4        0.14       -0.11      0.40 o 
  -1   5   4        7.57        6.90      0.85 o 
   0   5   4        1.14        1.82      0.56 o 
   1   5   4       85.12       80.00      1.40 o 
   2   5   4       72.81       69.11      2.51 o 
   3   5   4        0.11        0.24      0.79 o 
   4   5   4        0.08        0.83      1.13 o 
   5   5   4        1.05        0.85      0.87 o 
   6   5   4        0.20        1.66      1.10 o 
  -4   6   4        1.74        1.96      1.47 o 
  -3   6   4        0.91        1.48      1.85 o 
  -2   6   4        2.53        2.91      1.75 o 
  -1   6   4        1.63        1.53      0.54 o 
   0   6   4        1.64        0.96      0.56 o 
   1   6   4        7.30        8.31      0.90 o 
   2   6   4        0.81        0.64      0.57 o 
   3   6   4        9.40        9.72      0.93 o 
   4   6   4       23.80       22.00      1.71 o 
  -2   7   4        1.61        1.43      3.59 o 
  -1   7   4        4.31        1.45      1.68 o 
   0   7   4        0.30        0.70      1.41 o 
   1   7   4        0.33        0.89      1.00 o 
   2   7   4        0.02        1.34      1.41 o 
  -8   1   5        7.80        7.22      1.28 o 
  -7   1   5        3.06        2.93      0.86 o 
  -6   1   5        5.03        3.07      0.71 o 
  -5   1   5       32.65       30.04      1.00 o 
  -4   1   5       24.89       18.72      0.80 o 
  -3   1   5       20.83       21.22      0.67 o 
  -2   1   5       24.18       26.92      0.86 o 
  -1   1   5       46.00       41.12      0.54 o 
   0   1   5      180.08      169.62      1.78 o 
   1   1   5      453.57      413.29      3.90 o 
   2   1   5       97.11      101.20      1.26 o 
   3   1   5       44.29       34.65      1.01 o 
   4   1   5        0.00        0.60      0.62 o 
   5   1   5       36.91       36.84      1.49 o 
   6   1   5       86.97       79.64      2.60 o 
   7   1   5       11.64       10.59      1.74 o 
   8   1   5       21.73       27.86      1.66 o 
  -8   2   5       23.87       28.14      1.62 o 
  -7   2   5       41.46       40.12      1.67 o 
  -6   2   5      328.51      309.47      3.67 o 
  -5   2   5      128.22      126.97      2.00 o 
  -4   2   5        7.29        7.77      0.57 o 
  -3   2   5        6.01        8.37      0.74 o 
  -2   2   5      428.36      479.25      3.56 o 
  -1   2   5        4.86        6.45      0.93 o 
   0   2   5      442.84      458.69      8.87 o 
   1   2   5      148.23      147.27      1.66 o 
   2   2   5       40.91       33.45      0.76 o 
   3   2   5        0.61        0.40      0.42 o 
   4   2   5        0.03        0.95      0.58 o 
   5   2   5       10.47       10.50      0.93 o 
   6   2   5      126.81      119.92      2.36 o 
   7   2   5        8.41        8.38      1.55 o 
   8   2   5        0.66        0.66      1.35 o 
  -7   3   5       24.12       25.37      1.78 o 
  -6   3   5        0.01        0.47      0.64 o 
  -5   3   5       41.99       43.47      1.36 o 
  -4   3   5        0.49        0.15      0.34 o 
  -3   3   5      121.07      118.85      1.45 o 
  -2   3   5       12.62       13.86      0.70 o 
  -1   3   5      156.87      169.34      3.44 o 
   0   3   5        0.01        0.02      0.35 o 
   1   3   5        0.69        3.86      0.67 o 
   2   3   5       45.31       47.58      1.09 o 
   3   3   5       43.51       42.26      1.28 o 
   4   3   5      175.62      185.13      2.30 o 
   5   3   5       18.78       16.39      1.01 o 
   6   3   5      125.53      114.80      2.81 o 
   7   3   5       12.10       15.03      1.56 o 
  -7   4   5       20.59       17.64      3.86 o 
  -6   4   5        0.38        0.43      0.63 o 
  -5   4   5        1.07        0.96      0.52 o 
  -4   4   5        9.52       10.28      0.64 o 
  -3   4   5      143.66      131.00      2.72 o 
  -2   4   5        5.13        8.09      0.78 o 
  -1   4   5        0.49        0.08      0.28 o 
   0   4   5       64.12       58.67      0.96 o 
   1   4   5      135.07      136.18      2.04 o 
   2   4   5       37.36       42.23      0.94 o 
   3   4   5      302.61      312.27      4.52 o 
   4   4   5      232.51      221.59      2.93 o 
   5   4   5        0.05        1.10      0.83 o 
   6   4   5       10.97        9.92      1.31 o 
   7   4   5        1.50        0.42      1.23 o 
  -6   5   5        5.69        7.71      2.05 o 
  -5   5   5       20.10       26.00      2.23 o 
  -4   5   5       13.92       17.07      1.82 o 
  -3   5   5        1.94        0.78      0.40 o 
  -2   5   5       10.56       11.30      0.49 o 
  -1   5   5        1.40        1.17      0.35 o 
   0   5   5      222.86      221.36      2.42 o 
   1   5   5       13.07       13.01      0.70 o 
   2   5   5      126.32      128.52      3.00 o 
   3   5   5       14.38       13.68      0.93 o 
   4   5   5        0.04       -0.48      0.86 o 
   5   5   5        0.99        1.82      0.98 o 
   6   5   5        0.53        0.20      1.10 o 
  -4   6   5        4.88        4.61      1.52 o 
  -3   6   5        0.12        1.17      1.52 o 
  -2   6   5       64.71       72.32      4.60 o 
  -1   6   5        0.66        0.27      0.46 o 
   0   6   5       11.88       11.09      1.27 o 
   1   6   5       43.80       41.11      1.22 o 
   2   6   5       16.09       17.17      1.07 o 
   3   6   5       14.59       14.40      1.52 o 
   4   6   5        1.95        3.59      0.98 o 
  -2   7   5        8.47        9.32      2.69 o 
  -1   7   5        5.36        3.50      1.58 o 
   0   7   5        3.05        2.65      1.71 o 
   1   7   5       14.57       16.32      4.10 o 
   2   7   5        1.71        3.33      1.47 o 
  -8   0   6       11.73       10.14      1.79 o 
  -7   0   6       10.95       12.62      2.76 o 
  -6   0   6        0.66        0.40      1.40 o 
  -5   0   6        0.52        1.02      0.78 o 
  -4   0   6        0.52        1.07      0.74 o 
  -3   0   6      684.71      715.77      8.33 o 
  -2   0   6       56.94       53.17      0.95 o 
  -1   0   6      418.12      395.98      4.25 o 
   0   0   6      432.74      422.51      5.38 o 
   1   0   6      279.90      246.02      3.17 o 
   2   0   6      482.78      461.05      6.99 o 
   3   0   6     1777.19     1929.98     32.23 o 
   4   0   6        0.92       -0.59      1.06 o 
   5   0   6      742.03      705.09     12.57 o 
   6   0   6        3.75        5.45      1.82 o 
   7   0   6        3.76        5.02      2.92 o 
   8   0   6       29.17       32.02      3.34 o 
  -8   1   6        0.00        1.70      1.04 o 
  -7   1   6       65.20       62.95      1.92 o 
  -6   1   6       14.79       18.81      1.07 o 
  -5   1   6       12.51       11.36      0.81 o 
  -4   1   6       23.67       25.01      0.83 o 
  -3   1   6      359.47      364.07      3.01 o 
  -2   1   6      375.63      373.75      4.06 o 
  -1   1   6       10.96       10.30      0.27 o 
   0   1   6     4005.77     4302.79     57.04 o 
   1   1   6        6.28        5.81      1.21 o 
   2   1   6      349.61      365.51      4.22 o 
   3   1   6        6.43        9.04      0.85 o 
   4   1   6       83.66       82.55      1.85 o 
   5   1   6      456.21      427.95      5.96 o 
   6   1   6        1.32        1.73      0.94 o 
   7   1   6       16.83       19.90      1.43 o 
   8   1   6        2.72        4.09      1.59 o 
  -8   2   6        1.26        1.87      1.10 o 
  -7   2   6       26.77       24.87      1.42 o 
  -6   2   6      135.30      134.72      2.23 o 
  -5   2   6       23.62       27.36      0.90 o 
  -4   2   6        0.02       -0.33      0.33 o 
  -3   2   6        8.97        6.06      0.40 o 
  -2   2   6        0.01        0.03      0.18 o 
  -1   2   6      170.78      190.68      4.12 o 
   0   2   6       36.03       32.22      0.51 o 
   1   2   6       25.96       26.73      0.99 o 
   2   2   6        0.49        1.30      0.38 o 
   3   2   6        9.77       15.03      0.80 o 
   4   2   6        8.94       10.08      1.01 o 
   5   2   6      339.56      324.59      3.94 o 
   6   2   6        6.69        9.29      1.00 o 
   7   2   6        1.83       -0.25      0.92 o 
   8   2   6        9.19       11.04      1.53 o 
  -7   3   6        0.04       -0.85      0.85 o 
  -6   3   6        0.44        1.17      0.72 o 
  -5   3   6       56.32       59.47      1.54 o 
  -4   3   6       58.08       55.34      0.77 o 
  -3   3   6      272.67      259.35      2.87 o 
  -2   3   6        5.29        6.77      0.92 o 
  -1   3   6      149.43      159.89      6.10 o 
   0   3   6      319.42      305.18      2.51 o 
   1   3   6       18.24       19.51      0.85 o 
   2   3   6       93.73      100.53      1.53 o 
   3   3   6        3.70        3.73      0.60 o 
   4   3   6       23.45       22.30      0.90 o 
   5   3   6       31.34       25.12      1.30 o 
   6   3   6       16.58       20.02      1.82 o 
   7   3   6        1.41        1.02      1.20 o 
  -7   4   6        1.84        2.16      2.20 o 
  -6   4   6       20.63       24.56      1.28 o 
  -5   4   6        2.01        1.10      0.55 o 
  -4   4   6      121.74      116.59      2.61 o 
  -3   4   6       28.01       28.80      4.42 o 
  -2   4   6        9.95       12.68      1.79 o 
  -1   4   6        7.85        7.17      0.28 o 
   0   4   6        3.27        3.00      0.74 o 
   1   4   6        2.95        2.45      0.61 o 
   2   4   6       39.76       39.36      1.22 o 
   3   4   6      232.79      232.21      4.22 o 
   4   4   6       60.43       55.98      1.69 o 
   5   4   6       21.69       21.82      1.61 o 
   6   4   6        2.46        3.52      1.21 o 
   7   4   6        1.13        0.33      0.97 o 
  -6   5   6        1.20        2.31      1.77 o 
  -5   5   6        0.01        0.97      1.58 o 
  -4   5   6        7.93        5.82      1.41 o 
  -3   5   6       22.34       23.59      1.62 o 
  -2   5   6        2.98        0.87      1.20 o 
  -1   5   6       24.05       25.19      2.23 o 
   0   5   6       50.46       56.31      1.26 o 
   1   5   6        4.24        3.49      0.57 o 
   2   5   6       21.10       19.84      2.27 o 
   3   5   6       39.65       41.37      1.88 o 
   4   5   6        6.42        6.09      1.10 o 
   5   5   6        5.85        2.59      1.11 o 
   6   5   6        5.45        4.89      1.32 o 
  -4   6   6        0.93       -0.45      1.65 o 
  -3   6   6       14.21       12.50      2.55 o 
  -2   6   6       11.52       11.30      2.21 o 
  -1   6   6        2.11        0.47      0.89 o 
   0   6   6       11.20       14.09      0.84 o 
   1   6   6        2.31        2.28      1.12 o 
   2   6   6       10.77       14.43      0.98 o 
   3   6   6        0.00        0.41      0.63 o 
   4   6   6        0.01       -0.64      0.85 o 
  -1   7   6        5.95        4.74      2.87 o 
   0   7   6        0.10        1.12      1.68 o 
   1   7   6        4.33        3.36      1.97 o 
  -8   1   7        0.72        2.22      0.96 o 
  -7   1   7       28.69       31.97      1.24 o 
  -6   1   7       25.16       21.52      1.58 o 
  -5   1   7       12.74       11.45      0.84 o 
  -4   1   7       41.16       50.16      0.96 o 
  -3   1   7      189.74      180.34      1.61 o 
  -2   1   7      270.15      264.37      1.97 o 
  -1   1   7     1638.03     1611.12     13.91 o 
   0   1   7       15.26        8.38      1.23 o 
   1   1   7      248.99      255.71      2.72 o 
   2   1   7      504.88      564.85      5.99 o 
   3   1   7       53.16       48.83      1.68 o 
   4   1   7       52.98       45.14      1.30 o 
   5   1   7      235.37      235.89      3.80 o 
   6   1   7       37.29       36.69      1.94 o 
   7   1   7        6.29        5.63      1.33 o 
   8   1   7       24.45       25.15      2.02 o 
  -8   2   7       10.78       14.08      1.23 o 
  -7   2   7        5.91        5.87      1.10 o 
  -6   2   7       98.56       99.27      1.83 o 
  -5   2   7        0.56        0.50      0.54 o 
  -4   2   7        2.52        1.25      0.56 o 
  -3   2   7       72.28       67.74      0.91 o 
  -2   2   7      789.19      777.98      8.73 o 
  -1   2   7     1890.64     2004.66     33.47 o 
   0   2   7      788.26      795.58     17.50 o 
   1   2   7      210.26      210.94      3.57 o 
   2   2   7       37.00       32.89      0.80 o 
   3   2   7       25.37       24.97      1.33 o 
   4   2   7       86.60       76.81      1.52 o 
   5   2   7       26.85       27.77      1.29 o 
   6   2   7       22.14       18.35      1.26 o 
   7   2   7        8.72        8.46      1.18 o 
   8   2   7        0.01       -0.39      1.33 o 
  -7   3   7        2.77        1.61      0.79 o 
  -6   3   7       40.03       39.46      1.40 o 
  -5   3   7       18.80       19.88      0.79 o 
  -4   3   7       19.65       21.08      0.68 o 
  -3   3   7       68.97       66.05      1.77 o 
  -2   3   7        2.87        1.77      0.88 o 
  -1   3   7       18.72       26.32      3.59 o 
   0   3   7      105.22      101.82      1.83 o 
   1   3   7       31.10       34.80      0.62 o 
   2   3   7       27.02       28.66      1.09 o 
   3   3   7        9.97       10.45      0.63 o 
   4   3   7       93.42       87.95      1.67 o 
   5   3   7        6.23        4.73      0.84 o 
   6   3   7        1.35        2.36      1.11 o 
   7   3   7        8.09       11.23      1.63 o 
  -7   4   7       20.62       21.68      2.58 o 
  -6   4   7        1.25        2.84      1.70 o 
  -5   4   7        0.21        0.19      0.40 o 
  -4   4   7       67.24       72.09      4.76 o 
  -3   4   7       14.17       14.12      1.76 o 
  -2   4   7       32.28       35.16      1.96 o 
  -1   4   7      288.45      298.77      5.45 o 
   0   4   7        2.25        1.73      0.28 o 
   1   4   7       52.07       49.95      0.78 o 
   2   4   7       37.58       41.31      1.21 o 
   3   4   7       54.52       56.93      1.98 o 
   4   4   7       64.79       61.09      1.36 o 
   5   4   7        4.26        4.03      1.06 o 
   6   4   7        0.27        0.35      0.86 o 
   7   4   7        0.32       -0.27      1.36 o 
  -6   5   7        1.38        2.11      2.75 o 
  -5   5   7        0.01        0.19      1.07 o 
  -4   5   7       14.52       16.70      2.25 o 
  -3   5   7        0.93        0.87      1.68 o 
  -2   5   7        0.84        1.65      1.33 o 
  -1   5   7       10.18        7.87      1.51 o 
   0   5   7        1.93        1.56      0.41 o 
   1   5   7        2.19        1.57      0.49 o 
   2   5   7       57.86       57.54      1.19 o 
   3   5   7        7.56        6.55      1.02 o 
   4   5   7       12.17       15.91      3.54 o 
   5   5   7        3.77        4.04      1.37 o 
   6   5   7       17.99       26.00      3.59 o 
  -4   6   7        7.30        5.04      2.44 o 
  -3   6   7        0.20        0.74      1.70 o 
  -2   6   7        0.68        0.85      1.75 o 
  -1   6   7       11.59       11.27      1.56 o 
   0   6   7        0.01        0.00      0.66 o 
   1   6   7        1.23        1.21      0.86 o 
   2   6   7        9.92       12.64      1.44 o 
   3   6   7        8.66        8.01      1.21 o 
   4   6   7        3.37        5.16      1.97 o 
  -1   7   7        1.05        0.69      1.82 o 
   0   7   7        0.06        0.45      1.39 o 
   1   7   7        2.38        2.51      2.15 o 
  -8   0   8        6.08        5.27      1.47 o 
  -7   0   8       16.54       20.17      1.53 o 
  -6   0   8       50.17       52.44      2.35 o 
  -5   0   8       46.96       47.47      2.25 o 
  -4   0   8       11.64       16.72      0.99 o 
  -3   0   8      133.48      148.86      1.91 o 
  -2   0   8       32.34       41.08      0.88 o 
  -1   0   8        2.33        2.78      0.54 o 
   0   0   8        4.61        2.46      0.43 o 
   1   0   8      206.50      207.43      3.19 o 
   2   0   8      267.93      265.63      5.02 o 
   3   0   8      275.40      277.43      4.78 o 
   4   0   8      366.36      335.88      5.57 o 
   5   0   8       60.91       61.14      2.95 o 
   6   0   8       20.53       14.25      2.51 o 
   7   0   8        0.00        0.72      1.85 o 
   8   0   8        2.58        3.23      2.03 o 
  -8   1   8       36.17       38.59      1.52 o 
  -7   1   8       38.29       33.80      1.47 o 
  -6   1   8       86.68       81.58      1.67 o 
  -5   1   8       69.75       68.40      1.46 o 
  -4   1   8        0.71        1.12      0.41 o 
  -3   1   8      355.89      366.04      3.07 o 
  -2   1   8      720.42      730.25      6.08 o 
  -1   1   8      372.65      381.64      2.82 o 
   0   1   8        3.92        3.57      0.35 o 
   1   1   8        8.20        7.76      0.47 o 
   2   1   8      177.00      182.01      2.14 o 
   3   1   8      258.37      260.69      3.28 o 
   4   1   8      162.51      160.10      2.65 o 
   5   1   8       71.07       73.26      1.97 o 
   6   1   8      177.13      160.65      3.10 o 
   7   1   8        6.28        3.63      1.11 o 
   8   1   8       26.10       40.45      3.15 o 
  -8   2   8        0.00       -1.11      1.11 o 
  -7   2   8        0.91        1.05      0.91 o 
  -6   2   8       21.50       22.74      0.93 o 
  -5   2   8        3.98        2.43      0.63 o 
  -4   2   8        0.50        0.60      0.47 o 
  -3   2   8      117.66      118.93      1.56 o 
  -2   2   8      146.50      127.20      1.86 o 
  -1   2   8       50.22       55.59      1.37 o 
   0   2   8      515.55      518.36      5.94 o 
   1   2   8      129.91      137.17      1.73 o 
   2   2   8       66.42       63.72      0.79 o 
   3   2   8        8.76       10.84      0.53 o 
   4   2   8       13.36       15.74      1.47 o 
   5   2   8        1.32        3.55      0.80 o 
   6   2   8        5.17        5.62      1.27 o 
   7   2   8       21.56       26.11      1.71 o 
   8   2   8       32.21       34.09      2.00 o 
  -7   3   8        0.46        0.68      1.04 o 
  -6   3   8       45.69       43.70      1.83 o 
  -5   3   8        2.53        2.82      0.64 o 
  -4   3   8      116.46      113.52      1.83 o 
  -3   3   8      132.02      128.13      2.64 o 
  -2   3   8       45.78       57.92      3.16 o 
  -1   3   8        2.49        3.84      1.07 o 
   0   3   8      135.65      135.01      2.74 o 
   1   3   8        0.77        2.25      0.55 o 
   2   3   8      158.69      159.40      4.44 o 
   3   3   8      442.00      414.27      4.19 o 
   4   3   8      133.14      117.88      1.76 o 
   5   3   8        2.62        1.07      0.71 o 
   6   3   8        0.77        0.06      0.94 o 
   7   3   8        0.72        0.93      1.15 o 
  -6   4   8        1.09        3.95      1.65 o 
  -5   4   8        7.70        7.20      1.47 o 
  -4   4   8       18.51       19.32      1.81 o 
  -3   4   8        4.83        4.02      1.13 o 
  -2   4   8        0.00        0.72      1.14 o 
  -1   4   8       35.78       42.69      4.75 o 
   0   4   8      192.04      175.44      2.20 o 
   1   4   8       13.28       13.98      0.49 o 
   2   4   8       81.08       82.29      1.92 o 
   3   4   8       21.15       25.59      1.44 o 
   4   4   8        1.83        2.51      0.74 o 
   5   4   8        0.08       -0.80      0.97 o 
   6   4   8        3.35        5.63      1.35 o 
  -5   5   8        2.70        4.20      1.62 o 
  -4   5   8        7.66        9.51      2.41 o 
  -3   5   8        3.26        1.67      1.45 o 
  -2   5   8        2.78        2.08      1.79 o 
  -1   5   8        1.27       -0.74      1.25 o 
   0   5   8       79.54       74.28      1.24 o 
   1   5   8       38.05       35.68      0.78 o 
   2   5   8        0.52        0.12      0.65 o 
   3   5   8       22.61       25.95      1.38 o 
   4   5   8       11.25        9.79      1.57 o 
   5   5   8        0.85        0.61      1.20 o 
  -4   6   8        1.78        2.41      2.35 o 
  -3   6   8        0.32       -0.11      1.61 o 
  -2   6   8        0.98        1.62      4.12 o 
  -1   6   8        1.99        0.45      0.96 o 
   0   6   8        2.35        1.73      0.75 o 
   1   6   8        6.03        8.23      0.98 o 
   2   6   8        0.00       -0.07      0.54 o 
   3   6   8        7.70        6.61      1.21 o 
   4   6   8        3.13        5.51      3.21 o 
  -8   1   9        0.03        0.65      1.31 o 
  -7   1   9       51.69       51.43      2.00 o 
  -6   1   9        0.36       -0.25      0.78 o 
  -5   1   9       13.61       14.52      0.72 o 
  -4   1   9        1.49        2.51      0.51 o 
  -3   1   9       66.01       68.41      0.86 o 
  -2   1   9       16.37       17.15      0.62 o 
  -1   1   9       31.72       35.65      0.64 o 
   0   1   9      268.56      267.31      2.17 o 
   1   1   9        1.48        2.07      0.37 o 
   2   1   9       75.13       78.31      1.44 o 
   3   1   9      106.37      118.27      1.91 o 
   4   1   9       21.78       19.19      1.92 o 
   5   1   9        7.13        4.82      1.23 o 
   6   1   9        0.63       -0.42      1.01 o 
   7   1   9        8.41       15.40      1.67 o 
   8   1   9        0.83        2.63      1.25 o 
  -7   2   9       71.89       63.45      1.55 o 
  -6   2   9       32.26       32.50      1.35 o 
  -5   2   9        1.40        1.11      0.52 o 
  -4   2   9       24.61       26.58      0.86 o 
  -3   2   9        9.88       11.14      0.39 o 
  -2   2   9       39.77       40.16      0.71 o 
  -1   2   9      257.25      246.60      4.59 o 
   0   2   9      106.58      115.84      1.81 o 
   1   2   9        7.04        6.22      0.75 o 
   2   2   9       61.73       57.46      0.74 o 
   3   2   9       56.20       62.38      1.03 o 
   4   2   9       86.82       89.14      1.99 o 
   5   2   9      549.20      501.20      5.35 o 
   6   2   9        5.59        5.41      1.16 o 
   7   2   9        2.89        1.34      1.12 o 
  -7   3   9        4.68        3.69      1.27 o 
  -6   3   9        2.20        1.97      0.84 o 
  -5   3   9        0.16       -0.01      0.47 o 
  -4   3   9       78.46       73.98      2.80 o 
  -3   3   9      107.41      118.26      3.16 o 
  -2   3   9       37.37       40.61      2.19 o 
  -1   3   9       21.23       25.62      1.70 o 
   0   3   9      118.85      111.50      1.49 o 
   1   3   9        8.90        8.29      0.56 o 
   2   3   9       16.32       15.62      1.78 o 
   3   3   9      137.73      147.87      3.02 o 
   4   3   9       14.07       14.09      0.75 o 
   5   3   9       34.03       32.57      1.19 o 
   6   3   9        1.08        0.93      1.09 o 
   7   3   9        2.07        0.82      1.09 o 
  -6   4   9       18.66       20.12      2.31 o 
  -5   4   9        8.56        8.05      1.54 o 
  -4   4   9       39.38       36.72      1.95 o 
  -3   4   9       13.18       10.70      2.12 o 
  -2   4   9        2.35        3.77      1.33 o 
  -1   4   9      155.14      150.62      5.20 o 
   0   4   9       66.11       64.76      1.84 o 
   1   4   9       10.78       12.25      0.70 o 
   2   4   9      373.34      379.67     10.63 o 
   3   4   9       76.94       80.18      2.20 o 
   4   4   9        3.76        3.48      1.15 o 
   5   4   9       36.90       38.56      1.43 o 
   6   4   9        4.71        2.55      0.98 o 
  -5   5   9        0.03       -1.44      1.44 o 
  -4   5   9        0.36       -1.56      2.78 o 
  -3   5   9       16.15       17.88      2.33 o 
  -2   5   9        0.89       -0.07      1.49 o 
  -1   5   9       30.58       28.53      1.23 o 
   0   5   9       16.61       14.06      0.86 o 
   1   5   9        2.00        0.97      0.51 o 
   2   5   9        3.68        3.70      0.68 o 
   3   5   9       26.47       27.48      1.67 o 
   4   5   9        0.88        1.16      0.99 o 
   5   5   9        4.92        5.51      1.80 o 
  -4   6   9        0.57        0.10      3.14 o 
  -3   6   9       26.45       22.60      3.18 o 
  -2   6   9        0.29       -0.19      1.73 o 
  -1   6   9        1.85        1.17      1.30 o 
   0   6   9        2.55        2.32      1.47 o 
   1   6   9        9.37       18.43      2.38 o 
   2   6   9        0.38        1.21      0.67 o 
   3   6   9        8.30        5.87      1.62 o 
  -8   0  10        6.72        2.65      1.99 o 
  -7   0  10       15.29       21.78      4.42 o 
  -6   0  10       78.06       76.46      2.47 o 
  -5   0  10       15.23       17.71      1.19 o 
  -4   0  10      131.37      152.16      2.53 o 
  -3   0  10       52.94       51.87      1.53 o 
  -2   0  10       11.65       13.32      0.88 o 
  -1   0  10      165.27      143.02      1.57 o 
   0   0  10       87.87      104.08      3.50 o 
   1   0  10      137.81      135.16      3.50 o 
   2   0  10      254.43      278.74      5.20 o 
   3   0  10       74.94       85.71      2.16 o 
   4   0  10       90.35       85.21      3.14 o 
   5   0  10       58.91       55.93      2.85 o 
   6   0  10        0.06       -0.83      1.38 o 
   7   0  10       44.08       52.65      3.55 o 
   8   0  10       36.66       48.45      5.58 o 
  -8   1  10        0.05        1.51      0.96 o 
  -7   1  10        0.41        0.42      0.70 o 
  -6   1  10        1.69        0.93      0.77 o 
  -5   1  10        6.65        6.75      0.66 o 
  -4   1  10       12.66       12.50      0.62 o 
  -3   1  10      100.22       99.75      1.19 o 
  -2   1  10      393.17      395.32      3.77 o 
  -1   1  10     1087.22     1120.06     10.34 o 
   0   1  10      120.75      127.96      1.32 o 
   1   1  10       10.72       13.32      0.62 o 
   2   1  10       31.05       30.12      1.09 o 
   3   1  10       71.13       72.04      1.57 o 
   4   1  10      477.16      453.06      5.62 o 
   5   1  10       14.75       13.86      1.31 o 
   6   1  10        0.06        0.63      1.01 o 
   7   1  10        0.25       -0.91      1.29 o 
  -7   2  10        5.09        3.99      0.83 o 
  -6   2  10       13.39       14.44      1.26 o 
  -5   2  10        5.88        5.41      0.81 o 
  -4   2  10       34.29       35.26      0.84 o 
  -3   2  10       20.68       17.10      0.65 o 
  -2   2  10      326.26      324.39      3.10 o 
  -1   2  10      242.13      226.93      1.75 o 
   0   2  10      157.68      152.13      1.61 o 
   1   2  10      137.54      138.05      2.32 o 
   2   2  10       59.34       64.40      0.88 o 
   3   2  10       76.25       74.71      1.52 o 
   4   2  10       70.10       68.74      2.21 o 
   5   2  10        0.07       -0.11      0.61 o 
   6   2  10       27.13       29.21      1.40 o 
   7   2  10        0.20       -0.23      1.09 o 
  -7   3  10        7.73        5.85      1.87 o 
  -6   3  10       58.36       63.18      1.80 o 
  -5   3  10        1.27       -0.02      0.43 o 
  -4   3  10       46.25       51.28      2.69 o 
  -3   3  10       13.72       15.11      1.67 o 
  -2   3  10       16.95        1.24      3.59 o 
  -1   3  10       51.66       53.89      2.77 o 
   0   3  10       77.39       83.72      1.01 o 
   1   3  10        9.12       13.76      0.90 o 
   2   3  10      221.45      223.11      4.62 o 
   3   3  10       24.42       23.67      0.79 o 
   4   3  10        7.08        6.40      0.77 o 
   5   3  10        6.58        5.78      0.85 o 
   6   3  10        1.49        1.70      1.02 o 
   7   3  10        0.31        0.66      1.30 o 
  -6   4  10        1.11        0.49      1.41 o 
  -5   4  10       34.08       37.48      2.49 o 
  -4   4  10       29.85       31.83      1.72 o 
  -3   4  10        6.26        5.36      1.58 o 
  -2   4  10        3.90        0.97      1.52 o 
  -1   4  10        3.93        2.09      1.33 o 
   0   4  10        1.45        0.70      0.29 o 
   1   4  10        9.84        9.40      1.03 o 
   2   4  10       94.99       94.40      2.08 o 
   3   4  10       53.47       50.09      2.32 o 
   4   4  10        1.39        2.72      1.19 o 
   5   4  10        0.11        1.28      0.75 o 
   6   4  10       29.17       30.79      1.47 o 
  -5   5  10        3.41        3.86      1.86 o 
  -4   5  10        0.54        1.74      2.19 o 
  -3   5  10        0.00        1.42      1.58 o 
  -2   5  10        3.86        3.00      1.58 o 
  -1   5  10        6.83        7.38      1.94 o 
   0   5  10        0.03       -0.17      0.47 o 
   1   5  10       10.92       10.88      0.86 o 
   2   5  10       55.63       57.23      1.54 o 
   3   5  10        0.98        2.60      2.43 o 
   4   5  10       13.20        9.35      1.40 o 
   5   5  10        0.09        0.42      1.05 o 
  -3   6  10        3.90        6.13      2.14 o 
  -2   6  10        6.56        6.44      2.39 o 
  -1   6  10       18.57       19.16      2.20 o 
   0   6  10        1.97        1.41      1.72 o 
   1   6  10        1.33        2.33      1.34 o 
   2   6  10        0.00        0.38      0.69 o 
   3   6  10        0.59        2.67      1.63 o 
  -7   1  11       20.30       22.29      1.14 o 
  -6   1  11        0.02        0.09      0.72 o 
  -5   1  11       12.79       15.37      0.83 o 
  -4   1  11       15.08       14.68      1.44 o 
  -3   1  11        0.00        0.23      0.43 o 
  -2   1  11       67.31       58.36      1.21 o 
  -1   1  11       99.37      103.13      1.41 o 
   0   1  11      137.82      140.45      1.39 o 
   1   1  11       38.01       45.52      0.83 o 
   2   1  11       79.97       79.52      1.35 o 
   3   1  11      250.80      240.55      3.02 o 
   4   1  11      181.44      183.53      2.95 o 
   5   1  11       12.37       13.43      1.84 o 
   6   1  11        3.91        2.18      1.36 o 
   7   1  11        2.79        2.38      1.40 o 
  -7   2  11        3.10        1.48      0.82 o 
  -6   2  11        8.60       10.59      1.45 o 
  -5   2  11        0.32        0.90      0.50 o 
  -4   2  11       52.41       50.83      0.79 o 
  -3   2  11      590.15      572.62      5.36 o 
  -2   2  11      311.44      312.80      3.13 o 
  -1   2  11      192.42      193.95      1.60 o 
   0   2  11        1.85        0.86      0.43 o 
   1   2  11       12.73       10.68      0.62 o 
   2   2  11        2.83        2.78      0.70 o 
   3   2  11        9.17       10.51      1.09 o 
   4   2  11        0.15        0.19      0.51 o 
   5   2  11       77.55       78.89      1.83 o 
   6   2  11       22.43       21.52      2.62 o 
   7   2  11        0.31        1.48      1.20 o 
  -7   3  11       10.39        9.54      1.62 o 
  -6   3  11       10.97       10.22      1.75 o 
  -5   3  11        4.00        2.22      0.71 o 
  -4   3  11       26.93       26.15      1.29 o 
  -3   3  11       28.71       30.55      1.22 o 
  -2   3  11       58.95       60.69      1.88 o 
  -1   3  11      126.62      119.69      7.12 o 
   0   3  11        6.77        8.68      0.81 o 
   1   3  11       13.62       13.85      0.72 o 
   2   3  11       77.63       78.78      1.50 o 
   3   3  11       22.24       20.22      1.02 o 
   4   3  11       38.99       37.59      1.18 o 
   5   3  11        2.36        2.20      0.80 o 
   6   3  11       57.79       65.32      1.98 o 
   7   3  11        8.92        9.35      1.70 o 
  -6   4  11       20.70       22.42      2.02 o 
  -5   4  11        0.28       -0.28      1.18 o 
  -4   4  11        3.97        3.79      1.47 o 
  -3   4  11        1.38        1.15      1.45 o 
  -2   4  11       17.34       22.94      1.96 o 
  -1   4  11        1.58        2.03      0.71 o 
   0   4  11      162.21      166.54      4.09 o 
   1   4  11       13.11       12.32      0.94 o 
   2   4  11       26.84       30.48      1.05 o 
   3   4  11      143.09      134.73      3.20 o 
   4   4  11        7.66        5.89      1.07 o 
   5   4  11        2.85        3.28      1.08 o 
   6   4  11        1.44        0.59      1.34 o 
  -5   5  11        2.94        4.84      2.16 o 
  -4   5  11        3.48        3.29      2.35 o 
  -3   5  11        2.76        1.33      2.09 o 
  -2   5  11       19.86       19.72      2.27 o 
  -1   5  11        0.06       -0.64      0.64 o 
   0   5  11       12.66       12.54      1.57 o 
   1   5  11        2.43        1.27      0.63 o 
   2   5  11        8.83       10.94      1.40 o 
   3   5  11       16.22       18.27      1.52 o 
   4   5  11        0.00        0.90      1.06 o 
   5   5  11        8.51       12.20      2.66 o 
  -3   6  11        3.20        4.67      2.22 o 
  -2   6  11        0.55        0.65      2.07 o 
  -1   6  11        1.23        1.58      1.60 o 
   0   6  11        2.25        2.78      1.61 o 
   1   6  11        3.31        3.97      1.49 o 
   2   6  11        8.15       15.29      3.31 o 
   3   6  11        2.43        2.36      1.28 o 
  -7   0  12       94.26       93.01      4.41 o 
  -6   0  12       14.73       15.14      3.19 o 
  -5   0  12       12.39       13.25      1.20 o 
  -4   0  12       17.47       21.07      1.67 o 
  -3   0  12      119.70      122.45      2.74 o 
  -2   0  12       10.10        8.81      0.93 o 
  -1   0  12        1.79        1.32      0.49 o 
   0   0  12      502.72      530.85     14.08 o 
   1   0  12        9.95        9.79      0.88 o 
   2   0  12      343.58      336.73      5.77 o 
   3   0  12       28.41       26.64      1.58 o 
   4   0  12       34.88       34.11      1.90 o 
   5   0  12       33.27       31.91      2.55 o 
   6   0  12        5.58        3.27      1.71 o 
   7   0  12       20.58       30.47      2.87 o 
  -7   1  12       20.84       18.29      1.26 o 
  -6   1  12       40.57       43.61      1.40 o 
  -5   1  12        1.23        1.03      0.56 o 
  -4   1  12       55.03       56.41      1.07 o 
  -3   1  12       11.85       12.85      0.61 o 
  -2   1  12        3.87        4.00      0.53 o 
  -1   1  12       17.65       19.91      0.55 o 
   0   1  12        1.93        1.79      0.31 o 
   1   1  12        1.55        1.35      0.47 o 
   2   1  12       46.66       47.41      1.32 o 
   3   1  12       69.55       74.09      2.16 o 
   4   1  12       14.45       15.25      1.21 o 
   5   1  12      287.16      263.71      3.90 o 
   6   1  12        2.96        3.46      1.34 o 
   7   1  12       11.32       16.91      2.06 o 
  -7   2  12        2.64        1.99      1.04 o 
  -6   2  12        6.82        7.40      0.84 o 
  -5   2  12        0.25        0.17      0.50 o 
  -4   2  12       28.80       32.91      1.59 o 
  -3   2  12      148.76      143.30      1.60 o 
  -2   2  12       10.15        8.07      0.48 o 
  -1   2  12        7.11        6.71      0.69 o 
   0   2  12        3.66        1.24      0.70 o 
   1   2  12       18.30       18.39      1.45 o 
   2   2  12      209.30      214.39      3.19 o 
   3   2  12        8.99        9.71      0.83 o 
   4   2  12        2.12        1.60      0.62 o 
   5   2  12       40.65       43.85      1.44 o 
   6   2  12        0.20        0.88      0.85 o 
   7   2  12        8.26        5.70      1.37 o 
  -6   3  12       15.86       20.58      3.73 o 
  -5   3  12        1.47        1.38      0.99 o 
  -4   3  12       56.59       56.18      1.81 o 
  -3   3  12       18.97       20.88      1.53 o 
  -2   3  12       31.01       37.34      1.43 o 
  -1   3  12      233.26      215.61      4.38 o 
   0   3  12       15.32       14.09      0.59 o 
   1   3  12       31.33       34.26      1.16 o 
   2   3  12      267.81      255.70      5.54 o 
   3   3  12       15.28       14.13      1.19 o 
   4   3  12        4.03        5.74      0.60 o 
   5   3  12        0.17       -0.30      0.86 o 
   6   3  12        5.88        5.17      1.39 o 
  -6   4  12        0.53        2.42      1.97 o 
  -5   4  12        0.07       -0.31      0.94 o 
  -4   4  12        1.88        2.38      1.19 o 
  -3   4  12        0.03        0.14      0.73 o 
  -2   4  12        3.64        3.61      1.05 o 
  -1   4  12       56.25       52.49      4.79 o 
   0   4  12        0.40        0.62      1.02 o 
   1   4  12       10.71       10.85      0.75 o 
   2   4  12       18.57       23.54      1.44 o 
   3   4  12        6.30        5.87      1.17 o 
   4   4  12        0.52        0.44      1.04 o 
   5   4  12        0.28       -0.44      1.18 o 
   6   4  12       16.71       21.08      1.82 o 
  -4   5  12        0.24        0.29      1.87 o 
  -3   5  12        0.04       -1.71      1.71 o 
  -2   5  12        0.41       -0.66      1.76 o 
  -1   5  12       19.78       13.69      1.95 o 
   0   5  12        1.99        0.79      1.31 o 
   1   5  12        3.68        2.71      0.59 o 
   2   5  12       42.19       41.87      1.60 o 
   3   5  12       21.66       22.19      2.10 o 
   4   5  12        0.07       -1.19      1.19 o 
  -2   6  12        0.29        1.27      1.95 o 
  -1   6  12        2.37        2.09      1.73 o 
   0   6  12        1.68        1.44      1.43 o 
   1   6  12        3.48        1.50      1.73 o 
   2   6  12        6.44        4.43      1.62 o 
  -7   1  13        0.26        0.53      0.80 o 
  -6   1  13        1.62        1.45      0.80 o 
  -5   1  13        9.89       10.00      0.87 o 
  -4   1  13        5.27        6.49      0.85 o 
  -3   1  13       34.33       32.40      1.47 o 
  -2   1  13       33.71       34.67      0.84 o 
  -1   1  13      144.56      140.93      1.64 o 
   0   1  13        3.39        2.94      0.60 o 
   1   1  13       47.04       51.37      1.19 o 
   2   1  13       31.88       32.26      1.47 o 
   3   1  13       51.18       48.70      2.36 o 
   4   1  13       83.14       76.97      2.61 o 
   5   1  13        9.77        6.15      1.27 o 
   6   1  13        0.94        0.14      1.05 o 
   7   1  13       13.66       16.02      1.77 o 
  -7   2  13        1.89        2.00      1.75 o 
  -6   2  13        7.09        7.08      0.83 o 
  -5   2  13        6.79        8.30      1.09 o 
  -4   2  13       33.09       36.57      1.08 o 
  -3   2  13       48.35       49.53      1.30 o 
  -2   2  13       11.16       11.98      0.71 o 
  -1   2  13        1.32        1.81      0.40 o 
   0   2  13        3.56        4.41      0.57 o 
   1   2  13       45.66       45.10      1.30 o 
   2   2  13      174.13      181.67      3.24 o 
   3   2  13      152.45      160.14      2.11 o 
   4   2  13      287.52      272.00      3.56 o 
   5   2  13       19.37       22.16      1.14 o 
   6   2  13        0.24        1.26      0.93 o 
   7   2  13       10.06       14.74      2.57 o 
  -6   3  13        0.23        1.00      1.40 o 
  -5   3  13       11.90       13.04      1.32 o 
  -4   3  13       42.63       41.31      2.83 o 
  -3   3  13        2.61        1.93      1.16 o 
  -2   3  13       96.77       97.78      2.26 o 
  -1   3  13      103.44      102.34      2.84 o 
   0   3  13        0.57        0.98      0.47 o 
   1   3  13       88.59       83.26      1.63 o 
   2   3  13       50.42       47.62      1.37 o 
   3   3  13       16.12       16.72      1.30 o 
   4   3  13        8.73       10.00      1.31 o 
   5   3  13        4.18        3.97      0.94 o 
   6   3  13        2.01        1.45      1.30 o 
  -5   4  13        0.12       -0.59      1.06 o 
  -4   4  13        3.32        2.44      1.11 o 
  -3   4  13        0.21       -0.12      0.74 o 
  -2   4  13       36.54       31.15      2.42 o 
  -1   4  13        1.56        3.11      1.43 o 
   0   4  13       19.78       19.11      1.84 o 
   1   4  13       39.12       38.89      1.10 o 
   2   4  13        3.80        2.95      0.83 o 
   3   4  13        4.34        4.85      1.35 o 
   4   4  13        8.54        7.17      1.15 o 
   5   4  13        0.92       -0.05      1.09 o 
  -4   5  13       19.29       19.84      1.95 o 
  -3   5  13        9.31        8.94      2.27 o 
  -2   5  13        9.22       11.72      2.67 o 
  -1   5  13       27.23       26.72      2.07 o 
   0   5  13        5.73        8.05      1.72 o 
   1   5  13        6.38        5.72      1.72 o 
   2   5  13        8.36        7.24      0.89 o 
   3   5  13        5.01        1.80      1.06 o 
   4   5  13       15.46       17.13      1.70 o 
  -2   6  13        4.65        2.01      1.89 o 
  -1   6  13        1.84        2.29      1.57 o 
   0   6  13        0.10       -1.53      1.53 o 
   1   6  13       10.33        7.30      2.06 o 
   2   6  13       36.65       34.85      2.85 o 
  -7   0  14       45.52       43.64      3.29 o 
  -6   0  14        5.54        4.10      1.16 o 
  -5   0  14        3.51        3.31      0.90 o 
  -4   0  14       10.20       10.43      1.17 o 
  -3   0  14       58.67       68.50      1.81 o 
  -2   0  14       13.56       15.08      0.81 o 
  -1   0  14      338.75      353.31      4.24 o 
   0   0  14       58.67       55.97      2.51 o 
   1   0  14        3.53        2.23      0.75 o 
   2   0  14        1.44        1.81      1.25 o 
   3   0  14      726.92      700.31     12.64 o 
   4   0  14       74.64       71.92      4.57 o 
   5   0  14        3.82        5.37      2.72 o 
   6   0  14        3.40        4.90      2.21 o 
   7   0  14       14.80       19.24      2.65 o 
  -7   1  14        1.45        1.22      0.94 o 
  -6   1  14        4.24        5.27      0.96 o 
  -5   1  14        0.00        0.08      0.57 o 
  -4   1  14       24.64       24.09      1.24 o 
  -3   1  14      179.65      187.28      2.39 o 
  -2   1  14       25.17       30.04      1.06 o 
  -1   1  14       27.32       28.92      1.72 o 
   0   1  14       41.72       41.84      1.03 o 
   1   1  14        1.23        1.64      0.45 o 
   2   1  14       55.08       55.03      1.79 o 
   3   1  14        1.27        2.44      0.98 o 
   4   1  14        9.84        7.25      1.29 o 
   5   1  14       10.81        8.40      1.38 o 
   6   1  14        0.84        0.45      1.28 o 
   7   1  14        0.45        1.16      1.39 o 
  -6   2  14        0.29       -0.56      0.82 o 
  -5   2  14        0.04       -0.20      0.58 o 
  -4   2  14       29.00       31.95      1.16 o 
  -3   2  14      128.06      123.54      1.87 o 
  -2   2  14       62.54       59.22      0.85 o 
  -1   2  14       44.54       44.65      1.24 o 
   0   2  14       29.78       30.12      0.98 o 
   1   2  14       16.58       15.89      0.88 o 
   2   2  14       58.73       60.56      2.91 o 
   3   2  14        3.36        2.39      0.53 o 
   4   2  14        5.68        5.45      0.70 o 
   5   2  14        9.97       10.84      1.03 o 
   6   2  14       30.20       31.50      1.66 o 
  -6   3  14        4.92        3.54      1.59 o 
  -5   3  14        1.54        0.29      1.13 o 
  -4   3  14        4.95        4.35      1.06 o 
  -3   3  14        8.06        8.80      1.01 o 
  -2   3  14        0.05        0.46      0.51 o 
  -1   3  14       27.39       30.40      2.52 o 
   0   3  14      137.09      125.19      1.71 o 
   1   3  14       89.15       87.71      2.10 o 
   2   3  14        8.61       10.14      0.86 o 
   3   3  14        3.52        2.39      0.82 o 
   4   3  14        6.43        3.38      0.65 o 
   5   3  14       28.58       33.11      2.02 o 
   6   3  14        3.42        1.27      1.33 o 
  -5   4  14        2.64        2.16      1.21 o 
  -4   4  14        5.07        4.55      1.26 o 
  -3   4  14       12.07       10.40      2.79 o 
  -2   4  14        1.75        1.36      0.79 o 
  -1   4  14        1.89        2.80      1.50 o 
   0   4  14        6.53        7.55      1.44 o 
   1   4  14        0.90        0.06      0.55 o 
   2   4  14       20.25       18.27      1.10 o 
   3   4  14        0.41        0.51      0.75 o 
   4   4  14        0.90        1.28      1.17 o 
   5   4  14       18.48       25.65      1.80 o 
  -4   5  14        2.30        3.44      3.73 o 
  -3   5  14        0.88        0.69      1.84 o 
  -2   5  14        3.93        3.29      1.71 o 
  -1   5  14        2.33        3.18      1.73 o 
   0   5  14        1.10        2.19      1.41 o 
   1   5  14       23.31       24.47      3.19 o 
   2   5  14        2.66        2.54      1.49 o 
   3   5  14        7.91        5.61      1.22 o 
   4   5  14        0.25       -0.37      1.17 o 
  -1   6  14        0.07        1.97      2.69 o 
   0   6  14        3.07        5.38      2.01 o 
  -6   1  15       12.08       12.31      1.20 o 
  -5   1  15        0.02       -0.25      0.77 o 
  -4   1  15       44.21       43.04      2.17 o 
  -3   1  15       11.39        9.65      0.68 o 
  -2   1  15       27.17       28.16      1.15 o 
  -1   1  15        8.38        9.31      0.81 o 
   0   1  15       15.08       20.36      1.06 o 
   1   1  15        8.34       10.17      1.03 o 
   2   1  15       64.96       63.49      1.41 o 
   3   1  15       69.81       73.50      2.10 o 
   4   1  15        0.01       -0.54      1.04 o 
   5   1  15        0.75        0.19      0.89 o 
   6   1  15        0.00       -0.36      1.09 o 
  -6   2  15        0.13       -0.74      1.29 o 
  -5   2  15        6.68        5.38      1.02 o 
  -4   2  15      104.45       93.27      1.50 o 
  -3   2  15        1.62        1.01      0.48 o 
  -2   2  15        1.00        0.95      0.43 o 
  -1   2  15       21.55       23.32      1.06 o 
   0   2  15        0.09       -0.03      0.66 o 
   1   2  15       12.25       13.14      0.79 o 
   2   2  15      171.70      162.97      2.79 o 
   3   2  15        0.43       -0.01      0.32 o 
   4   2  15       23.10       24.68      1.14 o 
   5   2  15        7.83        4.04      0.82 o 
   6   2  15        1.92        1.11      1.23 o 
  -6   3  15        5.82        5.53      1.65 o 
  -5   3  15        0.06       -0.01      1.21 o 
  -4   3  15       32.86       29.68      1.60 o 
  -3   3  15       22.80       22.84      2.22 o 
  -2   3  15       28.29       30.04      2.51 o 
  -1   3  15        0.91        2.05      1.47 o 
   0   3  15        4.96        3.64      0.63 o 
   1   3  15        8.38        7.06      0.94 o 
   2   3  15       67.15       68.04      2.30 o 
   3   3  15       12.81       14.53      1.15 o 
   4   3  15        0.02        0.43      0.92 o 
   5   3  15       67.24       74.68      2.51 o 
  -5   4  15        0.60        0.32      1.66 o 
  -4   4  15        1.49        0.83      1.01 o 
  -3   4  15        8.38        7.09      3.42 o 
  -2   4  15        2.47        2.71      1.71 o 
  -1   4  15      108.69       99.50      4.86 o 
   0   4  15        5.05        5.89      1.60 o 
   1   4  15        0.39        0.21      0.46 o 
   2   4  15       34.76       33.48      1.58 o 
   3   4  15        3.01        3.22      0.94 o 
   4   4  15        1.11        0.66      1.29 o 
   5   4  15       23.74       27.01      1.91 o 
  -3   5  15        1.66        0.69      1.84 o 
  -2   5  15        0.01       -0.26      1.56 o 
  -1   5  15        0.44        1.43      1.44 o 
   0   5  15        0.59        0.57      1.34 o 
   1   5  15        1.10        1.44      1.83 o 
   2   5  15       69.90       82.54      3.44 o 
   3   5  15        0.02       -0.73      1.11 o 
  -6   0  16        0.92        0.65      2.12 o 
  -5   0  16       25.47       24.83      4.57 o 
  -4   0  16        3.09        3.37      1.42 o 
  -3   0  16       69.32       73.13      2.78 o 
  -2   0  16        5.15        5.09      0.72 o 
  -1   0  16      291.08      294.62      4.35 o 
   0   0  16        0.91        0.54      0.69 o 
   1   0  16       18.39       18.94      1.12 o 
   2   0  16        0.43        0.47      0.73 o 
   3   0  16      177.57      182.30      4.68 o 
   4   0  16      129.70      136.16      3.68 o 
   5   0  16       58.35       53.19      5.83 o 
   6   0  16       34.16       39.01      3.55 o 
  -6   1  16        0.00       -0.08      1.02 o 
  -5   1  16        0.01        0.50      0.95 o 
  -4   1  16       68.65       74.75      1.97 o 
  -3   1  16       16.53       19.44      0.83 o 
  -2   1  16       42.74       42.14      0.95 o 
  -1   1  16       30.33       30.77      1.09 o 
   0   1  16        9.75       11.88      0.74 o 
   1   1  16        2.10        1.37      0.58 o 
   2   1  16       38.49       39.95      1.04 o 
   3   1  16       72.19       71.94      2.59 o 
   4   1  16       60.22       56.83      2.12 o 
   5   1  16        4.63        4.73      1.35 o 
   6   1  16        0.57        0.46      1.14 o 
  -6   2  16        8.15        6.46      2.27 o 
  -5   2  16        2.49        2.42      1.31 o 
  -4   2  16       26.09       26.47      0.91 o 
  -3   2  16        1.44        1.47      0.45 o 
  -2   2  16       37.17       41.40      0.92 o 
  -1   2  16        2.02        2.22      0.39 o 
   0   2  16       20.90       19.05      1.12 o 
   1   2  16       96.60       96.51      1.64 o 
   2   2  16       23.48       23.65      1.47 o 
   3   2  16        8.95        8.00      0.29 o 
   4   2  16       25.81       29.73      2.78 o 
   5   2  16        2.87        2.39      0.82 o 
   6   2  16        2.47        3.54      2.30 o 
  -5   3  16        7.42        4.46      1.38 o 
  -4   3  16        8.35       10.19      1.77 o 
  -3   3  16        9.78        9.68      1.05 o 
  -2   3  16       53.96       46.84      4.22 o 
  -1   3  16        7.16        6.26      1.47 o 
   0   3  16        4.54        3.74      0.75 o 
   1   3  16       12.33       12.69      1.48 o 
   2   3  16        2.69        1.24      0.78 o 
   3   3  16        0.56        1.49      1.27 o 
   4   3  16        9.79        7.14      1.45 o 
   5   3  16       14.56       17.15      1.74 o 
  -4   4  16        0.09       -0.06      2.87 o 
  -3   4  16        3.88        1.98      3.04 o 
  -2   4  16        0.39        0.24      1.20 o 
  -1   4  16        0.00       -0.97      1.67 o 
   0   4  16        0.25        0.43      1.34 o 
   1   4  16        0.64        1.37      0.88 o 
   2   4  16        0.00        0.61      0.99 o 
   3   4  16        0.81        1.09      0.88 o 
   4   4  16        1.44        1.99      1.34 o 
  -3   5  16        0.58        0.97      1.96 o 
  -2   5  16        0.02       -0.65      1.68 o 
  -1   5  16        0.09        0.71      1.55 o 
   0   5  16        4.42        3.57      2.29 o 
   1   5  16       18.34       23.09      2.55 o 
   2   5  16       24.59       26.45      3.49 o 
  -6   1  17        1.53        0.77      1.07 o 
  -5   1  17        0.20        0.11      0.89 o 
  -4   1  17       29.18       29.40      1.74 o 
  -3   1  17        0.45        0.38      0.57 o 
  -2   1  17        7.57        6.35      0.58 o 
  -1   1  17       21.06       24.99      1.17 o 
   0   1  17        3.56        2.25      0.83 o 
   1   1  17        0.24        0.42      0.65 o 
   2   1  17      110.85      115.82      1.65 o 
   3   1  17       89.93       92.56      3.62 o 
   4   1  17       10.21       12.23      1.56 o 
   5   1  17        5.38        5.46      1.27 o 
   6   1  17       17.63       27.97      1.96 o 
  -5   2  17        3.99        1.38      1.34 o 
  -4   2  17        9.74        7.11      0.58 o 
  -3   2  17        0.00        0.30      0.40 o 
  -2   2  17        9.45        8.88      0.46 o 
  -1   2  17        0.49        1.32      0.47 o 
   0   2  17       13.33       10.15      1.39 o 
   1   2  17       58.53       59.37      1.80 o 
   2   2  17       54.95       59.29      1.79 o 
   3   2  17        0.42       -0.88      0.90 o 
   4   2  17        0.39       -0.97      1.16 o 
   5   2  17        2.58        1.83      1.28 o 
  -5   3  17        0.01        0.00      1.13 o 
  -4   3  17        0.13       -0.28      1.05 o 
  -3   3  17       74.36       71.78      2.45 o 
  -2   3  17        7.74       15.60      4.18 o 
  -1   3  17        0.13        1.42      1.17 o 
   0   3  17       27.19       21.87      1.15 o 
   1   3  17        1.58        1.14      0.59 o 
   2   3  17       16.35       17.07      1.28 o 
   3   3  17       12.64       13.22      2.34 o 
   4   3  17        2.18        1.57      1.04 o 
   5   3  17        4.25       10.43      3.86 o 
  -4   4  17        3.32        4.34      2.22 o 
  -3   4  17        1.01        1.11      2.98 o 
  -2   4  17        0.04       -0.10      1.17 o 
  -1   4  17       25.60       21.66      2.26 o 
   0   4  17        6.47        5.24      2.25 o 
   1   4  17        0.15        1.33      1.38 o 
   2   4  17        4.37        3.26      1.06 o 
   3   4  17        3.27        3.59      1.25 o 
   4   4  17        0.55        0.12      1.19 o 
  -2   5  17        5.50        3.13      2.39 o 
  -1   5  17        0.01        0.94      1.74 o 
   0   5  17        7.46        6.56      2.08 o 
   1   5  17        0.01        1.54      1.55 o 
   2   5  17        5.10        2.79      2.35 o 
  -6   0  18        0.95        1.66      1.66 o 
  -5   0  18        0.38       -0.53      1.51 o 
  -4   0  18       80.01       81.27      2.54 o 
  -3   0  18       31.48       36.44      1.70 o 
  -2   0  18      100.35      102.61      2.16 o 
  -1   0  18        8.43       10.67      1.50 o 
   0   0  18        2.88        2.69      1.12 o 
   1   0  18       14.95       13.16      1.31 o 
   2   0  18      163.12      160.82      3.85 o 
   3   0  18       70.59       68.36      3.28 o 
   4   0  18        6.13        6.44      1.71 o 
   5   0  18        6.06        4.80      2.31 o 
  -5   1  18        3.25        1.63      1.00 o 
  -4   1  18       16.22       17.08      0.95 o 
  -3   1  18        0.71        0.49      0.64 o 
  -2   1  18        0.46        0.28      0.55 o 
  -1   1  18        9.49        9.86      0.81 o 
   0   1  18        0.09       -0.23      0.56 o 
   1   1  18        0.24        0.13      0.56 o 
   2   1  18      200.31      200.95      5.08 o 
   3   1  18        0.31        0.70      0.76 o 
   4   1  18       11.61       11.82      1.62 o 
   5   1  18        3.05        2.89      1.74 o 
  -5   2  18        2.61        1.63      1.76 o 
  -4   2  18       19.10       20.81      2.56 o 
  -3   2  18        2.53        1.38      0.53 o 
  -2   2  18        4.04        4.44      0.72 o 
  -1   2  18        0.51        0.91      0.51 o 
   0   2  18       10.67        9.16      1.27 o 
   1   2  18        5.22        5.62      0.97 o 
   2   2  18        6.92        9.87      1.86 o 
   3   2  18        0.56        0.51      1.05 o 
   4   2  18        1.98        3.69      1.50 o 
   5   2  18       26.84       32.83      2.24 o 
  -4   3  18        8.45        4.35      1.25 o 
  -3   3  18        5.91        5.85      1.96 o 
  -2   3  18        0.10        0.26      1.39 o 
  -1   3  18       65.05       65.20      2.41 o 
   0   3  18        0.21        0.05      0.43 o 
   1   3  18        0.11        0.39      0.74 o 
   2   3  18        7.57        3.07      0.98 o 
   3   3  18        2.25        0.89      1.19 o 
   4   3  18       12.24       16.74      1.54 o 
  -3   4  18        0.02        2.17      1.80 o 
  -2   4  18        1.79        2.80      1.80 o 
  -1   4  18       10.37       12.26      2.09 o 
   0   4  18        0.49        0.74      1.53 o 
   1   4  18        2.30        3.65      1.75 o 
   2   4  18        6.03        8.39      2.22 o 
   3   4  18        6.10        4.54      1.17 o 
   0   5  18        0.38       -0.36      2.51 o 
  -5   1  19       12.79       10.51      1.44 o 
  -4   1  19       11.00        9.38      1.43 o 
  -3   1  19        5.77        7.75      1.04 o 
  -2   1  19        0.21       -0.26      0.59 o 
  -1   1  19       21.30       24.57      0.96 o 
   0   1  19        4.52        4.15      0.78 o 
   1   1  19        0.01        0.14      0.59 o 
   2   1  19       37.60       36.67      1.43 o 
   3   1  19        5.40        3.82      0.75 o 
   4   1  19        1.32        0.31      1.15 o 
   5   1  19        2.01        1.28      1.32 o 
  -5   2  19        0.60        0.87      1.38 o 
  -4   2  19        1.44        1.24      1.43 o 
  -3   2  19       11.20       12.85      1.81 o 
  -2   2  19       27.63       28.95      1.77 o 
  -1   2  19        0.15        0.42      0.69 o 
   0   2  19        0.01        0.90      0.62 o 
   1   2  19       91.08       87.06      2.54 o 
   2   2  19        2.35        1.52      0.92 o 
   3   2  19        0.01       -1.19      1.29 o 
   4   2  19        0.00        0.41      1.22 o 
   5   2  19        3.62        6.07      2.63 o 
  -4   3  19        0.00       -0.48      1.63 o 
  -3   3  19        0.05        0.67      1.47 o 
  -2   3  19        3.33        3.54      1.63 o 
  -1   3  19        2.42        1.59      1.46 o 
   0   3  19        5.94        7.57      1.97 o 
   1   3  19        7.74        6.55      1.84 o 
   2   3  19        2.95        2.26      0.93 o 
   3   3  19        5.13        4.50      1.21 o 
   4   3  19       13.64       12.43      1.82 o 
  -2   4  19        8.08        3.29      1.82 o 
  -1   4  19        3.82        4.08      1.86 o 
   0   4  19        2.25        2.33      1.55 o 
   1   4  19        0.00        2.62      2.07 o 
   2   4  19        6.61        7.72      1.83 o 
  -5   0  20        3.49        4.16      2.33 o 
  -4   0  20       68.77       71.57      2.61 o 
  -3   0  20        2.49        2.23      1.26 o 
  -2   0  20       24.64       29.06      1.72 o 
  -1   0  20        3.20        2.69      0.93 o 
   0   0  20        1.19        1.71      1.05 o 
   1   0  20        0.08        0.08      1.07 o 
   2   0  20      248.70      245.32      5.21 o 
   3   0  20       22.79       23.20      1.55 o 
   4   0  20       45.50       49.01      3.05 o 
   5   0  20       23.67       28.63      7.62 o 
  -5   1  20        7.59        4.81      2.49 o 
  -4   1  20        4.91        3.37      0.73 o 
  -3   1  20       29.17       32.73      1.07 o 
  -2   1  20       18.44       16.32      1.07 o 
  -1   1  20        3.78        2.40      0.81 o 
   0   1  20        0.82        0.67      0.50 o 
   1   1  20       11.83       10.43      0.73 o 
   2   1  20       11.04       12.58      1.63 o 
   3   1  20        1.34        2.86      1.35 o 
   4   1  20        0.00        0.88      1.36 o 
  -4   2  20        2.65        0.95      1.13 o 
  -3   2  20       18.87       21.49      2.71 o 
  -2   2  20        0.23        0.10      0.63 o 
  -1   2  20       23.02       21.44      1.32 o 
   0   2  20        0.93        0.79      0.61 o 
   1   2  20        9.87       13.22      2.23 o 
   2   2  20        0.48        0.72      0.88 o 
   3   2  20        0.20        1.27      1.10 o 
   4   2  20        0.28       -0.36      1.30 o 
  -3   3  20        1.10        3.08      1.71 o 
  -2   3  20        0.19        0.12      1.33 o 
  -1   3  20        6.57        7.46      1.76 o 
   0   3  20        2.44        3.24      1.63 o 
   1   3  20        1.24       -0.45      1.02 o 
   2   3  20        0.75        0.82      0.84 o 
   3   3  20       11.81       13.35      1.47 o 
  -1   4  20        0.77        1.74      2.62 o 
   0   4  20       10.91        8.31      2.16 o 
   1   4  20        2.20        3.05      1.66 o 
  -4   1  21        1.53        1.18      0.68 o 
  -3   1  21        5.34        5.01      1.09 o 
  -2   1  21       11.30        9.93      1.15 o 
  -1   1  21        0.27        0.00      0.66 o 
   0   1  21        0.02        0.30      0.49 o 
   1   1  21       54.28       52.69      1.85 o 
   2   1  21        6.58        4.38      1.61 o 
   3   1  21        0.83        1.13      1.11 o 
   4   1  21       10.99       13.01      2.46 o 
  -3   2  21        0.03       -0.04      1.18 o 
  -2   2  21        0.25        1.07      1.34 o 
  -1   2  21        0.98        1.14      0.61 o 
   0   2  21        2.13        1.00      0.74 o 
   1   2  21        1.19        1.27      1.13 o 
   2   2  21       32.12       31.46      3.02 o 
   3   2  21        1.55        1.05      1.42 o 
  -2   3  21        0.17        0.89      1.53 o 
  -1   3  21        1.22        2.33      1.45 o 
   0   3  21        1.63        1.10      1.82 o 
   1   3  21        5.36        6.21      2.10 o 
   2   3  21        1.93        0.43      0.98 o 
  -3   0  22        0.27       -0.18      1.43 o 
  -2   0  22        1.86        0.07      0.88 o 
  -1   0  22        0.49        1.32      0.99 o 
   0   0  22        0.00        1.73      1.16 o 
   1   0  22        0.69       -0.29      1.49 o 
   2   0  22       61.04       58.09      2.91 o 
   3   0  22        0.00        0.75      1.58 o 
  -3   1  22        1.42        0.42      0.72 o 
  -2   1  22        0.57        0.95      1.00 o 
  -1   1  22        0.00        0.75      0.73 o 
   0   1  22        7.81       10.64      1.66 o 
   1   1  22       89.22       82.02      3.15 o 
   2   1  22        0.09        0.33      1.30 o 
   3   1  22        8.31        5.93      1.60 o 
  -3   2  22        0.33        0.40      1.35 o 
  -2   2  22        1.05        0.77      2.03 o 
  -1   2  22       10.87        8.92      1.70 o 
   0   2  22        1.26        1.49      0.70 o 
   1   2  22        0.37       -0.38      0.84 o 
   2   2  22        0.15        0.39      1.37 o 
  -1   3  22        0.87        0.54      1.35 o 
   0   3  22        0.37        0.47      1.66 o 
   1   3  22        2.55       -0.17      1.66 o 
  -2   1  23        5.11        4.48      1.15 o 
  -1   1  23        6.88        5.99      0.98 o 
   0   1  23        0.58        0.34      0.92 o 
   1   1  23        8.04        5.36      1.58 o 
   2   1  23       22.54       24.58      2.11 o 
  -1   2  23        0.82        0.40      1.17 o 
   0   2  23        7.16        5.51      2.14 o 
   1   2  23        0.02        0.28      1.11 o 
  -1   0  24        0.13        2.87      1.12 o 
   0   0  24        0.14        0.81      1.27 o 
   1   0  24       79.69       68.49      4.12 o 
  -1   1  24        0.14        0.88      0.93 o 
   0   1  24        1.45        0.21      0.99 o 
   1   1  24        3.49        2.78      1.06 o 
                                                 
